# Supplementary material for: Performance Gains in Genome-Wide Association Studies for Longitudinal Traits via Modeling Time-varied effects
Source: Sci Rep. 2017 Apr 4;7:590. doi: 10.1038/s41598-017-00638-2 (PMC5428860; doi:10.1038/s41598-017-00638-2)
Supplement: Supplementary file 2 — Supporting Info [file 41598_2017_638_MOESM2_ESM.xlsx]

## Sheet: Table S3
Supplementary Table S3. Genome-wise significant SNPs and the corresponding information for nearest genes and QTLs with milk yield (MY).
SNP	Chr.	Position (bp)	P Value (fGWAS-C)	P Value (fGWAS-F)	Detected Models	Nearest Gene			Nearest QTL pudmed ID (distance)
						Ensembl Gene ID	Associated Gene Name	Distance (bp)
BTA-111224-no-rs	5	918129	4.48899e-09	9.09069e-09	Both	ENSBTAG00000019425	TSPAN8	60740	18650300 (11076)
ARS-BFGL-NGS-99674	12	17265269	5.6085e-07	NA	fGWAS-C	ENSBTAG00000013498	HTR2A	375988	12778594 (within)
Hapmap30383-BTC-005848	14	1489496	2.48167e-07	NA	fGWAS-C	ENSBTAG00000000879	C8orf33	87	10430929 (57124)
ARS-BFGL-NGS-57820	14	1651311	3.94124e-19	2.70816e-17	Both	ENSBTAG00000004761	FOXH1	3390	10430929 (within);11471060 (within);12605852 (within);12729552 (within);12926772 (within);14762086 (within);16533362 (within);17179535 (within)
ARS-BFGL-NGS-34135	14	1675278	9.2158e-09	1.3003e-07	Both	ENSBTAG00000035254	CYHR1	within	10430929 (within);11471060 (within);12605852 (within);12729552 (within);12926772 (within);14762086 (within);16533362 (within);17179535 (within)
ARS-BFGL-NGS-94706	14	1696470	5.13468e-10	3.73192e-08	Both	ENSBTAG00000026320	VPS28	within	10430929 (within);11471060 (within);12605852 (within);12729552 (within);12926772 (within);14762086 (within);16533362 (within);17179535 (within)
ARS-BFGL-NGS-4939	14	1801116	7.40212e-20	3.40104e-18	Both	ENSBTAG00000026356	DGAT1	within	10430929 (within);11471060 (within);12605852 (within);12729552 (within);12926772 (within);14762086 (within);16533362 (within);17179535 (within)
BovineHD1400000262	14	1967325	4.93886e-13	4.76992e-11	Both	ENSBTAG00000015040	NA	within	10430929 (within);11471060 (within);11827942 (within);12512625 (within);12605852 (within);12729552 (within);12836959 (within);12926772 (within);14762086 (within);16533362 (within);17179535 (within);19781040 (within);20379885 (within);9657851 (within)
ARS-BFGL-NGS-107379	14	2054457	4.22382e-10	1.78021e-09	Both	ENSBTAG00000011922	PLEC	460	10430929 (within);11471060 (within);12605852 (within);12729552 (within);12926772 (within);14762086 (within);16533362 (within);17179535 (within);18650300 (within);9657851 (within)
BTA-35941-no-rs	14	2276443	1.88962e-07	NA	fGWAS-C	ENSBTAG00000046866	ZNF707	4897	10430929 (within);11471060 (within);12605852 (within);12729552 (within);12926772 (within);16533362 (within);17179535 (within);9657851 (within)
Hapmap30086-BTC-002066	14	2524432	4.68021e-08	4.56072e-08	Both	ENSBTAG00000003606	NA	within	10430929 (within);11471060 (within);12605852 (within);12729552 (within);12926772 (within);16533362 (within);17179535 (within);9657851 (within)
ARS-BFGL-NGS-18858	14	2909929	6.3288e-08	NA	fGWAS-C	ENSBTAG00000026340	NA	5459	10430929 (within);11471060 (within);12416823 (within);12605852 (within);12729552 (within);12926772 (within);16533362 (within);17179535 (within);18218765 (within);18650300 (within);9657851 (within)
BovineHD1400000616	14	3371507	1.60426e-07	NA	fGWAS-C	ENSBTAG00000046166	NA	182555	10430929 (within);12605852 (within);17179535 (within);9657851 (within)
BovineHD1400000788	14	3866447	1.58846e-10	1.60685e-09	Both	ENSBTAG00000009578	PTK2	4446	12605852 (within);17179535 (within);9657851 (within)
ARS-BFGL-NGS-100480	14	4364952	4.22382e-10	3.43153e-10	Both	ENSBTAG00000013955	TRAPPC9	within	12605852 (within);17179535 (within)
Hapmap42006-BTA-91398	15	60904807	NA	3.16835e-07	fGWAS-F	ENSBTAG00000044677	7SK	26865	19841231 (10673599)
ARS-BFGL-NGS-24279	25	29977087	1.09434e-07	NA	fGWAS-C	ENSBTAG00000002083	AUTS2	68634	12778594 (within);16533362 (within)
