# Supplementary material for: Performance Gains in Genome-Wide Association Studies for Longitudinal Traits via Modeling Time-varied effects
Source: Sci Rep. 2017 Apr 4;7:590. doi: 10.1038/s41598-017-00638-2 (PMC5428860; doi:10.1038/s41598-017-00638-2)
Supplement: Supplementary file 3 — Supporting Info [file 41598_2017_638_MOESM3_ESM.xlsx]

## Sheet: Table S4
Supplementary Table S4. Genome-wise significant SNPs and the corresponding information for nearest genes and QTLs with fat percentage (FP).
SNP	Chr.	Position (bp)	P Value (fGWAS-C)	P Value (fGWAS-F)	Detected Models	Nearest Gene			Nearest QTL pudmed ID (distance)
						Ensembl Gene ID	Associated Gene Name	Distance (bp)
BovineHD0500024796	5	87435508	5.92094e-09	4.33782e-08	Both	ENSBTAG00000022360	SOX5	399223	25148050 (253889)
BovineHD0500025874	5	91136990	1.25197e-09	6.15789e-08	Both	ENSBTAG00000017571	PLEKHA5	249	25148050 (3955371)
BovineHD0500026212	5	92313652	4.51411e-07	NA	fGWAS-C	ENSBTAG00000020715	PIK3C2G	36713	25148050 (5132033)
BovineHD0500026249	5	92460395	9.03607e-08	NA	fGWAS-C	ENSBTAG00000030493	RERGL	17427	25148050 (5278776)
BovineHD0500026491	5	93289787	2.69292e-07	NA	fGWAS-C	ENSBTAG00000013541	LMO3	404174	25148050 (6108168)
BovineHD0500026533	5	93489775	5.95883e-11	2.07568e-09	Both	ENSBTAG00000013541	LMO3	204186	25148050 (6308156)
BovineHD0500026578	5	93650463	2.50493e-14	2.39284e-12	Both	ENSBTAG00000013541	LMO3	43498	25148050 (6468844)
BovineHD0500026682	5	93995487	2.97131e-14	1.8614e-11	Both	ENSBTAG00000009444	SLC15A5	35278	25148050 (6813868)
BovineHD0500026721	5	94108037	1.99375e-13	2.68513e-11	Both	ENSBTAG00000009444	SLC15A5	within	25148050 (6926418)
ARS-BFGL-NGS-111443	5	94269370	7.25116e-11	8.64131e-09	Both	ENSBTAG00000022167	DERA	46923	25148050 (7087751)
BovineHD0500026852	5	94562606	7.88731e-11	1.78021e-09	Both	ENSBTAG00000014175	STRAP	95172	25148050 (7380987)
Hapmap41349-BTA-74576	5	94597691	9.47396e-09	6.00059e-07	Both	ENSBTAG00000000369	EPS8	76064	25148050 (7416072)
BovineHD0500026872	5	94622206	6.30262e-11	5.8762e-11	Both	ENSBTAG00000000369	EPS8	51549	25148050 (7440587)
Hapmap53294-rs29016908	5	94645698	6.08707e-09	1.12017e-07	Both	ENSBTAG00000000369	EPS8	28057	25148050 (7464079)
BovineHD0500027146	5	95554037	1.00813e-07	NA	fGWAS-C	ENSBTAG00000014759	NA	4112	25148050 (8372418)
ARS-BFGL-NGS-116897	5	95743746	1.51901e-07	NA	fGWAS-C	ENSBTAG00000015562	PLBD1	within	25148050 (8562127)
BovineHD1400000138	14	1407415	1.20906e-17	7.61722e-17	Both	ENSBTAG00000016203	NA	37919	10430929 (139205)
BovineHD1400000143	14	1427669	2.08638e-17	1.14509e-15	Both	ENSBTAG00000016203	NA	17665	10430929 (118951)
BovineHD1400000152	14	1439476	1.77653e-10	2.54674e-09	Both	ENSBTAG00000016203	NA	5858	10430929 (107144)
Hapmap30381-BTC-005750	14	1463676	2.95663e-18	9.99594e-17	Both	ENSBTAG00000016203	NA	6926	10430929 (82944)
Hapmap30383-BTC-005848	14	1489496	1.11255e-36	1.5855e-33	Both	ENSBTAG00000000879	C8orf33	87	10430929 (57124)
BTA-34956-no-rs	14	1514056	8.09694e-12	3.84721e-12	Both	ENSBTAG00000018456	ZNF7	3479	10430929 (32564)
BovineHD4100010517	14	1529914	1.68347e-11	7.62739e-12	Both	ENSBTAG00000018455	COMMD5	1577	10430929 (16706)
BovineHD1400000187	14	1585385	1.03041e-09	9.13677e-10	Both	ENSBTAG00000007186	ARHGAP39	within	10430929 (within);12019241 (within);12605852 (within);12729552 (within);12778594 (within);12926772 (within);14762086 (within);14762090 (within);15342525 (within);17179535 (within)
ARS-BFGL-NGS-57820	14	1651311	1.87081e-93	8.63392e-91	Both	ENSBTAG00000004761	FOXH1	3390	10430929 (within);12019241 (within);12605852 (within);12729552 (within);12778594 (within);12926772 (within);14762086 (within);14762090 (within);15342525 (within);17179535 (within)
ARS-BFGL-NGS-34135	14	1675278	8.4007e-38	1.74176e-37	Both	ENSBTAG00000035254	CYHR1	within	10430929 (within);12019241 (within);12605852 (within);12729552 (within);12778594 (within);12926772 (within);14762086 (within);14762090 (within);15342525 (within);17179535 (within)
ARS-BFGL-NGS-94706	14	1696470	3.39314e-36	6.55822e-35	Both	ENSBTAG00000026320	VPS28	within	10430929 (within);12019241 (within);12605852 (within);12729552 (within);12778594 (within);12926772 (within);14762086 (within);14762090 (within);15342525 (within);17179535 (within)
ARS-BFGL-NGS-4939	14	1801116	5.702e-126	1.0638e-124	Both	ENSBTAG00000026356	DGAT1	within	10430929 (within);12019241 (within);12605852 (within);12729552 (within);12778594 (within);12926772 (within);14762086 (within);14762090 (within);15342525 (within);17179535 (within)
BovineHD1400000243	14	1868636	3.06211e-35	1.75965e-31	Both	ENSBTAG00000014458	MROH1	within	10430929 (within);11827942 (within);12019241 (within);12605852 (within);12729552 (within);12778594 (within);12836959 (within);12926772 (within);14762086 (within);14762090 (within);14983021 (within);15342525 (within);17179535 (within);18420644 (within);20379885 (within)
BovineHD1400000246	14	1880378	2.03104e-35	1.05673e-31	Both	ENSBTAG00000014458	MROH1	within	10430929 (within);11827942 (within);12019241 (within);12605852 (within);12729552 (within);12778594 (within);12836959 (within);12926772 (within);14762086 (within);14762090 (within);14983021 (within);15342525 (within);17179535 (within);18420644 (within);20379885 (within)
BovineHD1400000249	14	1892559	2.03104e-35	1.05673e-31	Both	ENSBTAG00000014458	MROH1	within	10430929 (within);11827942 (within);12019241 (within);12605852 (within);12729552 (within);12778594 (within);12836959 (within);12926772 (within);14762086 (within);14762090 (within);14983021 (within);15342525 (within);17179535 (within);18420644 (within);20379885 (within)
Hapmap52798-ss46526455	14	1923292	2.35357e-26	3.36499e-24	Both	ENSBTAG00000012242	MAF1	within	10430929 (within);11827942 (within);12019241 (within);12605852 (within);12729552 (within);12778594 (within);12836959 (within);12926772 (within);14762086 (within);14762090 (within);14983021 (within);15342525 (within);17179535 (within);18420644 (within);20379885 (within);9657851 (within)
ARS-BFGL-NGS-71749	14	1954317	1.09854e-13	1.59062e-11	Both	ENSBTAG00000017281	OPLAH	3237	10430929 (within);11827942 (within);12019241 (within);12605852 (within);12729552 (within);12778594 (within);12836959 (within);12926772 (within);14762086 (within);14762090 (within);14983021 (within);15342525 (within);17179535 (within);18420644 (within);20379885 (within);9657851 (within)
BovineHD1400000262	14	1967325	1.11931e-84	7.06737e-82	Both	ENSBTAG00000015040	NA	within	10430929 (within);11827942 (within);12019241 (within);12605852 (within);12729552 (within);12778594 (within);12836959 (within);12926772 (within);14762086 (within);14762090 (within);14983021 (within);15342525 (within);17179535 (within);18420644 (within);20379885 (within);9657851 (within)
UA-IFASA-6878	14	2002873	8.51199e-23	4.20227e-20	Both	ENSBTAG00000026350	SPATC1	4472	10430929 (within);12019241 (within);12605852 (within);12729552 (within);12778594 (within);12926772 (within);14762086 (within);14762090 (within);15342525 (within);17179535 (within);9657851 (within)
ARS-BFGL-NGS-107379	14	2054457	1.11515e-70	6.83473e-68	Both	ENSBTAG00000011922	PLEC	460	10430929 (within);12019241 (within);12605852 (within);12729552 (within);12778594 (within);12926772 (within);14762086 (within);14762090 (within);15342525 (within);17179535 (within);9657851 (within)
BovineHD1400000288	14	2084067	2.14877e-25	3.61006e-22	Both	ENSBTAG00000011922	PLEC	within	10430929 (within);12019241 (within);12605852 (within);12729552 (within);12778594 (within);12926772 (within);14762086 (within);14762090 (within);15342525 (within);17179535 (within);9657851 (within)
ARS-BFGL-NGS-18365	14	2117455	2.09354e-18	5.08742e-16	Both	ENSBTAG00000045727	NA	15970	10430929 (within);12019241 (within);12605852 (within);12729552 (within);12778594 (within);12926772 (within);14762086 (within);14762090 (within);15342525 (within);17179535 (within);9657851 (within)
Hapmap30922-BTC-002021	14	2138926	2.50493e-14	6.51411e-12	Both	ENSBTAG00000045727	NA	within	10430929 (within);12019241 (within);12605852 (within);12729552 (within);12778594 (within);12926772 (within);14762086 (within);14762090 (within);15342525 (within);17179535 (within);9657851 (within)
BovineHD1400000301	14	2150825	6.77773e-14	4.27489e-12	Both	ENSBTAG00000008079	NRBP2	1787	10430929 (within);12019241 (within);12605852 (within);12729552 (within);12778594 (within);12926772 (within);14762086 (within);14762090 (within);15342525 (within);17179535 (within);9657851 (within)
BovineHD1400000305	14	2164419	1.33889e-14	1.65295e-12	Both	ENSBTAG00000037493	PUF60	580	10430929 (within);12019241 (within);12605852 (within);12729552 (within);12778594 (within);12926772 (within);14762086 (within);14762090 (within);15342525 (within);17179535 (within);9657851 (within)
UA-IFASA-8997	14	2194228	3.86169e-08	NA	fGWAS-C	ENSBTAG00000008421	SCRIB	within	10430929 (within);12019241 (within);12605852 (within);12729552 (within);12778594 (within);12926772 (within);14762086 (within);14762090 (within);15342525 (within);17179535 (within);9657851 (within)
Hapmap25384-BTC-001997	14	2217163	2.87468e-22	1.01446e-19	Both	ENSBTAG00000038682	FAM83H	10187	10430929 (within);12019241 (within);12605852 (within);12729552 (within);12778594 (within);12926772 (within);14762090 (within);15342525 (within);17179535 (within);9657851 (within)
Hapmap24715-BTC-001973	14	2239085	1.61044e-22	4.20227e-20	Both	ENSBTAG00000019864	MAPK15	within	10430929 (within);12019241 (within);12605852 (within);12729552 (within);12778594 (within);12926772 (within);14762090 (within);15342525 (within);17179535 (within);9657851 (within)
BTA-35941-no-rs	14	2276443	9.89233e-43	1.13588e-39	Both	ENSBTAG00000046866	ZNF707	4897	10430929 (within);12019241 (within);12605852 (within);12729552 (within);12778594 (within);12926772 (within);14762090 (within);15342525 (within);17179535 (within);9657851 (within)
ARS-BFGL-NGS-101653	14	2319504	2.03416e-18	8.73914e-16	Both	ENSBTAG00000014643	EEF1D	within	10430929 (within);12019241 (within);12605852 (within);12729552 (within);12778594 (within);12926772 (within);14762090 (within);15342525 (within);17179535 (within);9657851 (within)
ARS-BFGL-NGS-26520	14	2386688	2.47588e-30	7.52157e-27	Both	ENSBTAG00000021472	ZC3H3	within	10430929 (within);12019241 (within);12605852 (within);12729552 (within);12778594 (within);12926772 (within);14762090 (within);15342525 (within);17179535 (within);9657851 (within)
BovineHD4100010534	14	2398876	3.0009e-46	1.31426e-43	Both	ENSBTAG00000021472	ZC3H3	within	10430929 (within);12019241 (within);12605852 (within);12729552 (within);12778594 (within);12926772 (within);14762090 (within);15342525 (within);17179535 (within);9657851 (within)
Hapmap30374-BTC-002159	14	2468020	4.60145e-43	3.86441e-41	Both	ENSBTAG00000002104	RHPN1	within	10430929 (within);12605852 (within);12729552 (within);12778594 (within);12926772 (within);14762090 (within);15342525 (within);17179535 (within);9657851 (within)
Hapmap30086-BTC-002066	14	2524432	1.9919e-47	5.87714e-44	Both	ENSBTAG00000003606	NA	within	10430929 (within);12605852 (within);12729552 (within);12778594 (within);12926772 (within);14762090 (within);15342525 (within);17179535 (within);9657851 (within)
Hapmap30646-BTC-002054	14	2553525	4.28336e-34	5.35251e-32	Both	ENSBTAG00000011939	LY6H	9635	10430929 (within);12605852 (within);12729552 (within);12778594 (within);12926772 (within);14762090 (within);15342525 (within);17179535 (within);9657851 (within)
Hapmap29758-BTC-003619	14	2674264	3.8293e-19	8.04281e-17	Both	ENSBTAG00000004596	NA	30848	10430929 (within);12605852 (within);12729552 (within);12778594 (within);12926772 (within);14762090 (within);15342525 (within);17179535 (within);9657851 (within)
BovineHD1400000434	14	2707911	1.74776e-09	1.12017e-07	Both	ENSBTAG00000004596	NA	within	10430929 (within);12605852 (within);12729552 (within);12778594 (within);12926772 (within);14762090 (within);15342525 (within);17179535 (within);9657851 (within)
ARS-BFGL-NGS-3122	14	2721633	3.04521e-09	2.24277e-07	Both	ENSBTAG00000004595	GML	within	10430929 (within);12605852 (within);12729552 (within);12778594 (within);12926772 (within);14762090 (within);15342525 (within);17179535 (within);9657851 (within)
ARS-BFGL-NGS-103064	14	2754909	7.20869e-18	1.02778e-15	Both	ENSBTAG00000000158	LY6K	297	10430929 (within);12605852 (within);12729552 (within);12778594 (within);12926772 (within);14762090 (within);15342525 (within);17179535 (within);9657851 (within)
BovineHD1400000447	14	2764862	1.07783e-17	1.20866e-15	Both	ENSBTAG00000000158	LY6K	2665	10430929 (within);12605852 (within);12729552 (within);12778594 (within);12926772 (within);14762090 (within);15342525 (within);17179535 (within);9657851 (within)
BovineHD1400000453	14	2802526	9.46513e-25	2.31546e-22	Both	ENSBTAG00000034498	LY6D	within	10430929 (within);12605852 (within);12729552 (within);12778594 (within);12926772 (within);14762090 (within);15342525 (within);17179535 (within)
ARS-BFGL-NGS-22866	14	2826632	1.17438e-19	3.75497e-17	Both	ENSBTAG00000016210	LYPD2	2653	10430929 (within);12605852 (within);12729552 (within);12778594 (within);12926772 (within);14762090 (within);15342525 (within);17179535 (within);21881942 (within)
ARS-BFGL-NGS-18858	14	2909929	8.17463e-46	6.5278e-42	Both	ENSBTAG00000026340	NA	5459	10430929 (within);11015574 (within);12605852 (within);12729552 (within);12778594 (within);12926772 (within);14762090 (within);15342525 (within);17179535 (within);21881942 (within)
BovineHD1400000479	14	2932132	9.86922e-11	3.64053e-09	Both	ENSBTAG00000026340	NA	within	10430929 (within);11015574 (within);12605852 (within);12729552 (within);12778594 (within);12926772 (within);14762090 (within);15342525 (within);17179535 (within);21881942 (within)
ARS-BFGL-NGS-59769	14	3006509	8.24824e-15	2.26974e-12	Both	ENSBTAG00000006385	ADGRB1	within	10430929 (within);11015574 (within);12605852 (within);12729552 (within);12778594 (within);14762090 (within);17179535 (within)
Hapmap36620-SCAFFOLD50018_7571	14	3297177	6.4495e-38	1.54026e-34	Both	ENSBTAG00000009974	TSNARE1	125631	10430929 (within);12605852 (within);12729552 (within);12778594 (within);14762090 (within);17179535 (within)
BovineHD1400000616	14	3371507	2.22646e-45	1.55423e-42	Both	ENSBTAG00000046166	NA	182555	10430929 (within);12605852 (within);12729552 (within);12778594 (within);14762090 (within);17179535 (within)
BovineHD1400000654	14	3464083	1.23497e-16	6.11493e-14	Both	ENSBTAG00000046166	NA	89979	10430929 (within);12729552 (within);12778594 (within);14762090 (within);17179535 (within)
ARS-BFGL-NGS-74378	14	3640788	9.83956e-23	7.29067e-20	Both	ENSBTAG00000015985	GPR20	71	10430929 (within);12729552 (within);12778594 (within);14762090 (within);17179535 (within)
ARS-BFGL-NGS-117542	14	3664511	5.93859e-12	1.94205e-10	Both	ENSBTAG00000015985	GPR20	23794	10430929 (within);12729552 (within);12778594 (within);14762090 (within);17179535 (within)
BovineHD1400000729	14	3685543	1.28729e-09	3.45953e-09	Both	ENSBTAG00000008597	SLC45A4	26294	10430929 (within);12729552 (within);12778594 (within);14762090 (within);17179535 (within)
BovineHD1400000755	14	3744419	3.67653e-12	1.67622e-11	Both	ENSBTAG00000008597	SLC45A4	4449	10430929 (within);12729552 (within);12778594 (within);14762090 (within);17179535 (within)
BovineHD1400000788	14	3866447	2.72642e-27	2.17494e-25	Both	ENSBTAG00000009578	PTK2	4446	12729552 (within);12778594 (within);14762090 (within);17179535 (within)
BovineHD1400000792	14	3895208	7.72276e-25	1.15685e-21	Both	ENSBTAG00000009578	PTK2	within	12729552 (within);12778594 (within);14762090 (within);17179535 (within)
BovineHD1400000809	14	3942818	6.12832e-11	4.67773e-10	Both	ENSBTAG00000009578	PTK2	within	12729552 (within);12778594 (within);14762090 (within);17179535 (within)
UA-IFASA-9288	14	3956956	2.99168e-32	1.10525e-28	Both	ENSBTAG00000009578	PTK2	within	12729552 (within);12778594 (within);14762090 (within);17179535 (within)
Hapmap32970-BTC-064990	14	4043743	1.42779e-20	8.15549e-18	Both	ENSBTAG00000009578	PTK2	within	11015574 (within);12729552 (within);12778594 (within);14762090 (within);17179535 (within)
Hapmap24986-BTC-065021	14	4068825	2.20205e-20	1.19517e-17	Both	ENSBTAG00000009578	PTK2	3815	11015574 (within);12729552 (within);12778594 (within);14762090 (within);17179535 (within)
BovineHD1400000846	14	4078923	3.47416e-10	4.33782e-08	Both	ENSBTAG00000001579	EIF2C2	6223	11015574 (within);12729552 (within);12778594 (within);14762090 (within);17179535 (within)
BovineHD1400000851	14	4091361	1.74776e-09	3.2101e-08	Both	ENSBTAG00000001579	EIF2C2	within	11015574 (within);12729552 (within);12778594 (within);14762090 (within);17179535 (within)
ARS-BFGL-NGS-22111	14	4103850	2.24412e-09	3.05279e-08	Both	ENSBTAG00000001579	EIF2C2	within	11015574 (within);12729552 (within);12778594 (within);14762090 (within);17179535 (within)
UA-IFASA-7269	14	4127413	5.74056e-10	9.56328e-09	Both	ENSBTAG00000001579	EIF2C2	within	11015574 (within);12729552 (within);12778594 (within);14762090 (within);17179535 (within)
BovineHD1400000870	14	4136087	1.79897e-20	2.1777e-17	Both	ENSBTAG00000001579	EIF2C2	within	11015574 (within);12729552 (within);12778594 (within);14762090 (within);17179535 (within)
Hapmap26072-BTC-065132	14	4149375	2.16064e-10	8.6789e-10	Both	ENSBTAG00000001579	EIF2C2	within	11015574 (within);12729552 (within);12778594 (within);14762090 (within);17179535 (within)
Hapmap26527-BTC-005059	14	4176618	2.35911e-11	9.38854e-11	Both	ENSBTAG00000020226	CHRAC1	5904	12729552 (within);12778594 (within);14762090 (within);17179535 (within)
ARS-BFGL-NGS-113575	14	4240287	1.47912e-19	8.49211e-17	Both	ENSBTAG00000013955	TRAPPC9	within	12729552 (within);12778594 (within);14762090 (within);17179535 (within)
ARS-BFGL-NGS-118081	14	4267053	2.9545e-19	5.08742e-16	Both	ENSBTAG00000013955	TRAPPC9	within	12729552 (within);12778594 (within);14762090 (within);17179535 (within)
ARS-BFGL-NGS-56327	14	4336714	4.36933e-23	5.23868e-20	Both	ENSBTAG00000013955	TRAPPC9	within	12729552 (within);12778594 (within);14762090 (within);17179535 (within)
ARS-BFGL-NGS-100480	14	4364952	1.51477e-35	2.41961e-32	Both	ENSBTAG00000013955	TRAPPC9	within	12729552 (within);12778594 (within);14762090 (within);17179535 (within)
BovineHD4100010617	14	4398699	1.07012e-16	1.43957e-14	Both	ENSBTAG00000013955	TRAPPC9	within	12729552 (within);12778594 (within);14762090 (within);17179535 (within)
BovineHD1400000977	14	4414829	8.60574e-24	4.13316e-21	Both	ENSBTAG00000013955	TRAPPC9	within	12729552 (within);12778594 (within);14762090 (within);17179535 (within)
BovineHD1400000999	14	4456595	1.36919e-23	1.11781e-20	Both	ENSBTAG00000013955	TRAPPC9	within	12729552 (within);12778594 (within);14762090 (within);17179535 (within)
UA-IFASA-5306	14	4468478	2.14564e-33	3.53156e-30	Both	ENSBTAG00000013955	TRAPPC9	within	12729552 (within);12778594 (within);14762090 (within);17179535 (within)
Hapmap27703-BTC-053907	14	4583344	4.05645e-19	1.20156e-18	Both	ENSBTAG00000013955	TRAPPC9	within	12729552 (within);14762090 (within);17179535 (within)
BovineHD1400001053	14	4597087	1.83324e-21	3.59322e-19	Both	ENSBTAG00000013955	TRAPPC9	within	12729552 (within);14762090 (within);17179535 (within)
BovineHD1400001090	14	4716252	3.9294e-15	1.83731e-12	Both	ENSBTAG00000047488	KCNK9	within	12729552 (within);14762090 (within);17179535 (within)
Hapmap22783-BTC-068255	14	4737211	3.04521e-09	3.05279e-08	Both	ENSBTAG00000047488	KCNK9	within	12729552 (within);14762090 (within);17179535 (within)
BovineHD4100010659	14	4759721	1.51976e-22	3.04725e-19	Both	ENSBTAG00000047488	KCNK9	18072	12729552 (within);14762090 (within);17179535 (within)
BovineHD1400001101	14	4769764	1.88962e-07	NA	fGWAS-C	ENSBTAG00000047488	KCNK9	28115	12729552 (within);14762090 (within);17179535 (within)
BovineHD1400001103	14	4778358	1.73149e-11	4.67773e-10	Both	ENSBTAG00000047488	KCNK9	36709	12729552 (within);14762090 (within);17179535 (within)
ARS-BFGL-NGS-110993	14	4808166	3.47416e-10	3.73192e-08	Both	ENSBTAG00000047488	KCNK9	66517	12729552 (within);14762090 (within);17179535 (within)
BovineHD4100010665	14	4840229	1.4095e-23	8.48022e-21	Both	ENSBTAG00000047488	KCNK9	98580	12729552 (within);14762090 (within);17179535 (within)
Hapmap23302-BTC-052123	14	4848750	2.41605e-22	6.57284e-19	Both	ENSBTAG00000047488	KCNK9	107101	12729552 (within);14762090 (within);17179535 (within)
Hapmap25217-BTC-067767	14	4943963	3.30508e-11	9.61866e-10	Both	ENSBTAG00000047488	KCNK9	202314	12729552 (within);14762090 (within);17179535 (within)
UA-IFASA-6329	14	5096531	1.28051e-19	1.84912e-17	Both	ENSBTAG00000015374	COL22A1	58232	12729552 (within);14762090 (within);17179535 (within)
BovineHD1400001358	14	5393892	7.58668e-17	7.43035e-16	Both	ENSBTAG00000018218	NA	29664	12729552 (within);17179535 (within)
ARS-BFGL-NGS-110563	14	5428037	6.07431e-24	1.11781e-20	Both	ENSBTAG00000018218	NA	within	12729552 (within);17179535 (within)
ARS-BFGL-NGS-115947	14	5494654	9.55844e-23	5.84896e-20	Both	ENSBTAG00000018218	NA	within	12729552 (within);17179535 (within)
Hapmap30091-BTC-005211	14	5569639	1.07311e-11	1.4503e-09	Both	ENSBTAG00000018218	NA	within	12729552 (within);17179535 (within)
BovineHD1400001489	14	5676511	1.30302e-24	4.76437e-22	Both	ENSBTAG00000048078	NA	within	12729552 (within);17179535 (within)
BovineHD1400001500	14	5698628	8.02015e-10	2.76077e-08	Both	ENSBTAG00000048078	NA	9960	12729552 (within);17179535 (within)
Hapmap51646-BTA-86764	14	5952697	1.34415e-11	2.54674e-09	Both	ENSBTAG00000048078	NA	264029	12729552 (within);17179535 (within)
BovineHD1400001601	14	6073420	1.81483e-12	1.04174e-10	Both	ENSBTAG00000048078	NA	384752	12729552 (within);17179535 (within)
BovineHD4100010744	14	6091969	1.35654e-19	7.72198e-18	Both	ENSBTAG00000048078	NA	403301	12729552 (within);17179535 (within)
Hapmap26591-BTC-056596	14	6112676	7.71327e-16	1.36432e-14	Both	ENSBTAG00000048078	NA	424008	12729552 (within);17179535 (within)
Hapmap23618-BTC-056528	14	6154166	4.55193e-19	1.2622e-17	Both	ENSBTAG00000048078	NA	465498	12729552 (within);17179535 (within)
Hapmap30988-BTC-056315	14	6324728	3.88458e-10	2.76077e-08	Both	ENSBTAG00000048078	NA	636060	12729552 (within);17179535 (within)
ARS-BFGL-NGS-43719	14	6415535	3.45971e-08	NA	fGWAS-C	ENSBTAG00000048078	NA	726867	12729552 (within);17179535 (within)
BovineHD1400001709	14	6417222	5.82903e-08	NA	fGWAS-C	ENSBTAG00000048078	NA	728554	12729552 (within);17179535 (within)
BovineHD1400001758	14	6595384	8.57913e-11	8.24385e-10	Both	ENSBTAG00000045100	SNORA25	729976	12729552 (within)
BovineHD4100010791	14	6739913	1.18789e-07	6.47343e-08	Both	ENSBTAG00000045100	SNORA25	585447	12729552 (within)
BovineHD1400001865	14	6930821	7.80756e-09	NA	fGWAS-C	ENSBTAG00000045100	SNORA25	394539	12729552 (within)
ARS-BFGL-NGS-110894	14	6952759	3.3094e-09	1.36651e-07	Both	ENSBTAG00000045100	SNORA25	372601	12729552 (within);9691050 (within)
BovineHD4100010854	14	7475577	7.18605e-09	1.60685e-09	Both	ENSBTAG00000002181	KHDRBS3	within	12729552 (within);9691050 (within)
Hapmap32948-BTC-047992	14	7514610	NA	3.01597e-07	fGWAS-F	ENSBTAG00000002181	KHDRBS3	within	12729552 (within);9691050 (within)
BovineHD1400002326	14	8448937	7.66931e-11	2.07568e-09	Both	ENSBTAG00000017731	ZFAT	144404	12729552 (within);9691050 (within)
UA-IFASA-7069	20	31933394	2.10737e-07	NA	fGWAS-C	ENSBTAG00000001335	GHR	within	19841231 (within);21165768 (within);22792397 (within);9691050 (within);9699270 (within)
BovineHD2000009204	20	31984746	5.31238e-07	NA	fGWAS-C	ENSBTAG00000001335	GHR	within	19841231 (within);21165768 (within);22792397 (within);9691050 (within);9699270 (within)
BovineHD2000009215	20	32005299	5.92103e-07	NA	fGWAS-C	ENSBTAG00000001335	GHR	within	19841231 (within);21165768 (within);22792397 (within);9691050 (within);9699270 (within)
BovineHD2000009226	20	32045791	2.16561e-07	NA	fGWAS-C	ENSBTAG00000001335	GHR	within	19841231 (within);9691050 (within);9699270 (within)
