# Supplementary material for: Performance Gains in Genome-Wide Association Studies for Longitudinal Traits via Modeling Time-varied effects
Source: Sci Rep. 2017 Apr 4;7:590. doi: 10.1038/s41598-017-00638-2 (PMC5428860; doi:10.1038/s41598-017-00638-2)
Supplement: Supplementary file 4 — Supporting Info [file 41598_2017_638_MOESM4_ESM.xlsx]

## Sheet: Table S5
Supplementary Table S5. Genome-wise significant SNPs and the corresponding information for nearest genes and QTLs with protein percentage (PP).
SNP	Chr.	Position (bp)	P Value (fGWAS-C)	P Value (fGWAS-F)	Detected Models	Nearest Gene			Nearest QTL pudmed ID (distance)
						Ensembl Gene ID	Associated Gene Name	Distance (bp)
BTB-00138041	3	81673140	NA	3.16835e-07	fGWAS-F	ENSBTAG00000012312	ROR1	within	20630249 (5674329)
BTA-121739-no-rs	6	38063313	4.89637e-11	6.37327e-10	Both	ENSBTAG00000020031	PKD2	within	16428646 (within)
ARS-USMARC-Parent-AY851163-rs17871661	11	103047474	7.66708e-08	NA	fGWAS-C	ENSBTAG00000005190	TSC1	within	25148050 (15865855)
ARS-BFGL-NGS-29433	11	104043185	3.34782e-07	NA	fGWAS-C	ENSBTAG00000022799	NOTCH1	12493	25148050 (16861566)
BTB-01434891	13	59195392	4.76597e-07	NA	fGWAS-C	ENSBTAG00000013079	BORIS	within	25511820 (8547715)
BTA-33082-no-rs	13	59638244	5.0318e-07	NA	fGWAS-C	ENSBTAG00000037492	NA	86403	25511820 (8990567)
BovineHD1300017101	13	59691052	5.92103e-07	NA	fGWAS-C	ENSBTAG00000037492	NA	33595	25511820 (9043375)
ARS-BFGL-NGS-88716	13	60173864	2.10737e-07	NA	fGWAS-C	ENSBTAG00000004712	MC3R	11265	25511820 (9526187)
ARS-BFGL-NGS-100338	13	65164792	2.76724e-07	NA	fGWAS-C	ENSBTAG00000010024	MMP24	7762	25511820 (14517115)
ARS-BFGL-NGS-57820	14	1651311	3.8293e-19	8.96646e-17	Both	ENSBTAG00000004761	FOXH1	3390	10430929 (within);12019241 (within);12605852 (within);12729552 (within);12778594 (within);12926772 (within);14762086 (within);14762090 (within);15342525 (within);17179535 (within)
ARS-BFGL-NGS-34135	14	1675278	7.99216e-13	7.62443e-11	Both	ENSBTAG00000035254	CYHR1	within	10430929 (within);12019241 (within);12605852 (within);12729552 (within);12778594 (within);12926772 (within);14762086 (within);14762090 (within);15342525 (within);17179535 (within)
ARS-BFGL-NGS-94706	14	1696470	2.10821e-11	6.70474e-09	Both	ENSBTAG00000026320	VPS28	within	10430929 (within);12019241 (within);12605852 (within);12729552 (within);12778594 (within);12926772 (within);14762086 (within);14762090 (within);15342525 (within);17179535 (within)
ARS-BFGL-NGS-4939	14	1801116	1.50676e-24	1.56956e-22	Both	ENSBTAG00000026356	DGAT1	within	10430929 (within);12019241 (within);12605852 (within);12729552 (within);12778594 (within);12926772 (within);14762086 (within);14762090 (within);15342525 (within);17179535 (within)
BovineHD1400000243	14	1868636	4.51411e-07	NA	fGWAS-C	ENSBTAG00000014458	MROH1	within	10430929 (within);11827942 (within);12019241 (within);12605852 (within);12729552 (within);12778594 (within);12836959 (within);12926772 (within);14762086 (within);14762090 (within);14983021 (within);15342525 (within);17179535 (within);18420644 (within);20379885 (within)
BovineHD1400000246	14	1880378	3.83524e-07	NA	fGWAS-C	ENSBTAG00000014458	MROH1	within	10430929 (within);11827942 (within);12019241 (within);12605852 (within);12729552 (within);12778594 (within);12836959 (within);12926772 (within);14762086 (within);14762090 (within);14983021 (within);15342525 (within);17179535 (within);18420644 (within);20379885 (within)
BovineHD1400000249	14	1892559	3.83524e-07	NA	fGWAS-C	ENSBTAG00000014458	MROH1	within	10430929 (within);11827942 (within);12019241 (within);12605852 (within);12729552 (within);12778594 (within);12836959 (within);12926772 (within);14762086 (within);14762090 (within);14983021 (within);15342525 (within);17179535 (within);18420644 (within);20379885 (within)
BovineHD1400000262	14	1967325	4.40312e-20	5.87604e-18	Both	ENSBTAG00000015040	NA	within	10430929 (within);11827942 (within);12019241 (within);12605852 (within);12729552 (within);12778594 (within);12836959 (within);12926772 (within);14762086 (within);14762090 (within);14983021 (within);15342525 (within);17179535 (within);18420644 (within);20379885 (within);9657851 (within)
ARS-BFGL-NGS-107379	14	2054457	1.12852e-14	6.45069e-14	Both	ENSBTAG00000011922	PLEC	460	10430929 (within);12019241 (within);12605852 (within);12729552 (within);12778594 (within);12926772 (within);14762086 (within);14762090 (within);15342525 (within);17179535 (within);9657851 (within)
BovineHD1400000288	14	2084067	1.12468e-07	NA	fGWAS-C	ENSBTAG00000011922	PLEC	within	10430929 (within);12019241 (within);12605852 (within);12729552 (within);12778594 (within);12926772 (within);14762086 (within);14762090 (within);15342525 (within);17179535 (within);9657851 (within)
Hapmap25384-BTC-001997	14	2217163	3.00266e-07	NA	fGWAS-C	ENSBTAG00000038682	FAM83H	10187	10430929 (within);12019241 (within);12605852 (within);12729552 (within);12778594 (within);12926772 (within);14762090 (within);15342525 (within);17179535 (within);9657851 (within)
Hapmap24715-BTC-001973	14	2239085	5.82903e-08	NA	fGWAS-C	ENSBTAG00000019864	MAPK15	within	10430929 (within);12019241 (within);12605852 (within);12729552 (within);12778594 (within);12926772 (within);14762090 (within);15342525 (within);17179535 (within);9657851 (within)
BTA-35941-no-rs	14	2276443	7.17445e-10	2.49649e-08	Both	ENSBTAG00000046866	ZNF707	4897	10430929 (within);12019241 (within);12605852 (within);12729552 (within);12778594 (within);12926772 (within);14762090 (within);15342525 (within);17179535 (within);9657851 (within)
ARS-BFGL-NGS-26520	14	2386688	5.90285e-10	2.25735e-08	Both	ENSBTAG00000021472	ZC3H3	within	10430929 (within);12019241 (within);12605852 (within);12729552 (within);12778594 (within);12926772 (within);14762090 (within);15342525 (within);17179535 (within);9657851 (within)
BovineHD4100010534	14	2398876	7.66931e-11	3.12393e-09	Both	ENSBTAG00000021472	ZC3H3	within	10430929 (within);12019241 (within);12605852 (within);12729552 (within);12778594 (within);12926772 (within);14762090 (within);15342525 (within);17179535 (within);9657851 (within)
Hapmap30374-BTC-002159	14	2468020	1.43827e-07	NA	fGWAS-C	ENSBTAG00000002104	RHPN1	within	10430929 (within);12605852 (within);12729552 (within);12778594 (within);12926772 (within);14762090 (within);15342525 (within);17179535 (within);9657851 (within)
Hapmap30086-BTC-002066	14	2524432	7.34156e-13	4.29721e-11	Both	ENSBTAG00000003606	NA	within	10430929 (within);12605852 (within);12729552 (within);12778594 (within);12926772 (within);14762090 (within);15342525 (within);17179535 (within);9657851 (within)
Hapmap30646-BTC-002054	14	2553525	8.72031e-09	2.04096e-08	Both	ENSBTAG00000011939	LY6H	9635	10430929 (within);12605852 (within);12729552 (within);12778594 (within);12926772 (within);14762090 (within);15342525 (within);17179535 (within);9657851 (within)
BovineHD1400000453	14	2802526	2.62059e-07	NA	fGWAS-C	ENSBTAG00000034498	LY6D	within	10430929 (within);12605852 (within);12729552 (within);12778594 (within);12926772 (within);14762090 (within);15342525 (within);17179535 (within)
ARS-BFGL-NGS-18858	14	2909929	3.73241e-07	NA	fGWAS-C	ENSBTAG00000026340	NA	5459	10430929 (within);11015574 (within);12605852 (within);12729552 (within);12778594 (within);12926772 (within);14762090 (within);15342525 (within);17179535 (within);21881942 (within)
BovineHD1400000616	14	3371507	1.56105e-07	NA	fGWAS-C	ENSBTAG00000046166	NA	182555	10430929 (within);12605852 (within);12729552 (within);12778594 (within);14762090 (within);17179535 (within)
UA-IFASA-9288	14	3956956	NA	4.25657e-07	fGWAS-F	ENSBTAG00000009578	PTK2	within	12729552 (within);12778594 (within);14762090 (within);17179535 (within)
ARS-BFGL-NGS-100480	14	4364952	1.03609e-07	3.54924e-08	Both	ENSBTAG00000013955	TRAPPC9	within	12729552 (within);12778594 (within);14762090 (within);17179535 (within)
UA-IFASA-5306	14	4468478	NA	4.93215e-07	fGWAS-F	ENSBTAG00000013955	TRAPPC9	within	12729552 (within);12778594 (within);14762090 (within);17179535 (within)
BovineHD1400017743	14	63944396	6.08373e-07	NA	fGWAS-C	ENSBTAG00000014396	TIEG1	7362	11015574 (2300090)
BovineHD1400017771	14	64023519	4.55347e-08	NA	fGWAS-C	ENSBTAG00000003445	ODF1	1816	11015574 (2220967)
Hapmap49965-BTA-34335	14	64151328	2.28692e-07	NA	fGWAS-C	ENSBTAG00000021209	UBR5	18504	11015574 (2093158)
BovineHD1400018987	14	67997855	2.10107e-10	2.76077e-08	Both	ENSBTAG00000026234	STK3	10054	11015574 (1604389)
BTA-35387-no-rs	14	69965123	2.80204e-09	1.17728e-07	Both	ENSBTAG00000014357	SDC2	within	11015574 (3571657)
ARS-BFGL-NGS-12338	14	71184631	1.56388e-09	4.12572e-08	Both	ENSBTAG00000044846	SNORA70	24286	20630249 (3819440)
BovineHD2000007849	20	26280384	2.41499e-07	NA	fGWAS-C	ENSBTAG00000003268	PELO	within	16751675 (within);9691050 (within);9699270 (within)
BovineHD2000008499	20	28796730	2.80204e-09	4.56072e-08	Both	ENSBTAG00000044010	EMB	53109	16751675 (within);9691050 (within);9699270 (within)
BovineHD2000008529	20	28899849	5.51788e-08	NA	fGWAS-C	ENSBTAG00000044010	EMB	156228	16751675 (within);9691050 (within);9699270 (within)
BovineHD2000008695	20	29633090	1.797e-09	5.57186e-08	Both	ENSBTAG00000043948	HCN1	66459	16751675 (within);9691050 (within);9699270 (within)
ARS-BFGL-NGS-16297	20	29998448	4.74467e-09	3.85796e-07	Both	ENSBTAG00000000084	MRPS30	73767	16751675 (within);19841231 (within);9691050 (within);9699270 (within)
BovineHD4100014631	20	30036600	1.06601e-14	7.87609e-13	Both	ENSBTAG00000000084	MRPS30	35615	16751675 (within);19841231 (within);9691050 (within);9699270 (within)
BovineHD2000008839	20	30092539	2.54717e-12	3.67417e-11	Both	ENSBTAG00000000084	MRPS30	11023	16751675 (within);19841231 (within);9691050 (within);9699270 (within)
BovineHD2000008998	20	31054019	2.55651e-08	1.66646e-07	Both	ENSBTAG00000033187	NA	74212	16751675 (within);19841231 (within);22792397 (within);9691050 (within);9699270 (within)
Hapmap59121-rs29022980	20	31085834	2.28996e-08	1.75112e-07	Both	ENSBTAG00000033187	NA	42397	16751675 (within);19841231 (within);22792397 (within);9691050 (within);9699270 (within)
BovineHD2000009007	20	31110922	3.04521e-09	9.17929e-08	Both	ENSBTAG00000033187	NA	17309	16751675 (within);19841231 (within);22792397 (within);9691050 (within);9699270 (within)
Hapmap54258-rs29018641	20	31151035	2.18267e-09	5.85761e-08	Both	ENSBTAG00000011885	NNT	20353	16751675 (within);19841231 (within);22792397 (within);9691050 (within);9699270 (within)
UA-IFASA-9183	20	31195125	1.73855e-08	5.71374e-07	Both	ENSBTAG00000011885	NNT	within	16751675 (within);19841231 (within);22792397 (within);9691050 (within);9699270 (within)
BovineHD2000009025	20	31245658	3.77281e-16	1.60269e-14	Both	ENSBTAG00000011885	NNT	within	16751675 (within);19841231 (within);22792397 (within);9691050 (within);9699270 (within)
BovineHD2000009068	20	31443934	3.21889e-09	1.66646e-07	Both	ENSBTAG00000011839	HMGCS1	7452	16751675 (within);19841231 (within);22792397 (within);9691050 (within);9699270 (within)
UA-IFASA-7069	20	31933394	3.13601e-25	1.53984e-24	Both	ENSBTAG00000001335	GHR	within	19841231 (within);21165768 (within);22792397 (within);9691050 (within);9699270 (within)
BovineHD2000009204	20	31984746	1.1545e-12	1.21748e-10	Both	ENSBTAG00000001335	GHR	within	19841231 (within);21165768 (within);22792397 (within);9691050 (within);9699270 (within)
BovineHD2000009215	20	32005299	1.36798e-12	1.49848e-10	Both	ENSBTAG00000001335	GHR	within	19841231 (within);21165768 (within);22792397 (within);9691050 (within);9699270 (within)
BovineHD2000009226	20	32045791	1.30302e-24	4.448e-24	Both	ENSBTAG00000001335	GHR	within	19841231 (within);9691050 (within);9699270 (within)
BovineHD2000009252	20	32102254	2.28488e-10	6.05691e-09	Both	ENSBTAG00000001335	GHR	within	19841231 (within);9691050 (within);9699270 (within)
BovineHD2000009262	20	32147781	1.27058e-11	1.01258e-09	Both	ENSBTAG00000001335	GHR	within	19841231 (within);9691050 (within);9699270 (within)
BovineHD2000009287	20	32266853	2.29756e-13	4.07865e-11	Both	ENSBTAG00000001335	GHR	66857	19841231 (within);9691050 (within);9699270 (within)
BTA-50232-no-rs	20	32360404	5.30039e-09	7.80769e-09	Both	ENSBTAG00000001335	GHR	160408	19841231 (within);9691050 (within);9699270 (within)
BovineHD2000009307	20	32394009	1.7151e-12	2.29509e-11	Both	ENSBTAG00000001335	GHR	194013	19841231 (within);9691050 (within);9699270 (within)
BovineHD2000009313	20	32433005	1.13527e-10	7.83049e-10	Both	ENSBTAG00000016981	FBXO4	173044	19841231 (within);9691050 (within);9699270 (within)
BovineHD2000009318	20	32459976	1.10392e-10	3.87115e-11	Both	ENSBTAG00000016981	FBXO4	146073	19841231 (within);9691050 (within);9699270 (within)
BovineHD2000009323	20	32481431	2.24412e-09	4.03125e-09	Both	ENSBTAG00000016981	FBXO4	124618	19841231 (within);9691050 (within);9699270 (within)
BovineHD2000009345	20	32645694	5.85828e-15	1.68585e-13	Both	ENSBTAG00000004929	C5orf51	within	19841231 (within);9691050 (within);9699270 (within)
BovineHD2000009361	20	32710621	7.80756e-09	8.73309e-08	Both	ENSBTAG00000033186	OXCT1	within	19841231 (within);9691050 (within);9699270 (within)
BovineHD2000009386	20	32838783	2.22777e-08	NA	fGWAS-C	ENSBTAG00000033186	OXCT1	within	19841231 (within);9691050 (within);9699270 (within)
BovineHD2000009533	20	33287530	3.09941e-08	1.97214e-09	Both	ENSBTAG00000014177	C6	41028	19841231 (within);9691050 (within);9699270 (within)
BovineHD2000009565	20	33354480	1.45834e-14	4.88545e-13	Both	ENSBTAG00000014177	C6	within	19841231 (within);9691050 (within);9699270 (within)
ARS-BFGL-BAC-2469	20	33433160	1.08769e-08	NA	fGWAS-C	ENSBTAG00000001997	MROH2B	23189	19841231 (within);9691050 (within);9699270 (within)
BovineHD2000009668	20	33555212	2.69517e-12	3.0945e-10	Both	ENSBTAG00000011766	C7	within	19841231 (within);9691050 (within);9699270 (within)
BovineHD2000009698	20	33612207	5.24791e-14	4.50617e-12	Both	ENSBTAG00000011766	C7	5690	16751675 (within);19781040 (within);19841231 (within);9691050 (within);9699270 (within)
BovineHD2000009707	20	33676808	4.10758e-10	8.6789e-10	Both	ENSBTAG00000005142	RPL37	7003	16751675 (within);19781040 (within);19841231 (within);9691050 (within);9699270 (within)
BovineHD2000009742	20	33824992	2.75379e-16	7.98778e-14	Both	ENSBTAG00000014972	PTGER4	50344	19841231 (within);9691050 (within);9699270 (within)
BTB-00777571	20	34017024	4.8561e-10	6.15789e-08	Both	ENSBTAG00000014972	PTGER4	242376	19841231 (within);9691050 (within);9699270 (within)
BovineHD2000009787	20	34065364	3.107e-10	3.2101e-08	Both	ENSBTAG00000014972	PTGER4	290716	15514072 (within);19841231 (within);9691050 (within);9699270 (within)
BTB-00777678	20	34110282	6.24129e-10	2.49649e-08	Both	ENSBTAG00000014972	PTGER4	335634	15514072 (within);19841231 (within);9691050 (within);9699270 (within)
BovineHD2000009797	20	34133077	5.74056e-10	6.80501e-08	Both	ENSBTAG00000014972	PTGER4	358429	15514072 (within);19841231 (within);9691050 (within);9699270 (within)
ARS-BFGL-NGS-94020	20	34158865	6.4177e-10	6.80501e-08	Both	ENSBTAG00000014972	PTGER4	384217	15514072 (within);19841231 (within);9691050 (within);9699270 (within)
BTA-50402-no-rs	20	34451383	6.85576e-11	1.01258e-09	Both	ENSBTAG00000046658	NA	257380	15514072 (within);19841231 (within)
BovineHD2000009909	20	34522480	4.66306e-15	7.87609e-13	Both	ENSBTAG00000046658	NA	186283	15514072 (within);19841231 (within)
BovineHD2000009940	20	34614945	3.47416e-10	2.37393e-08	Both	ENSBTAG00000046658	NA	93818	15514072 (within);19841231 (within)
Hapmap57531-rs29013890	20	34817221	1.4793e-09	6.47343e-08	Both	ENSBTAG00000043592	U2	50856	15514072 (within);19841231 (within)
BovineHD2000010044	20	35034032	1.52101e-09	4.942e-09	Both	ENSBTAG00000016152	DAB2	within	15514072 (within);19841231 (within)
BTB-00778154	20	35169183	4.23358e-12	7.83049e-10	Both	ENSBTAG00000016149	C9	10224	15514072 (within);19841231 (within)
BTB-00778141	20	35212987	2.09021e-12	4.92537e-10	Both	ENSBTAG00000001492	FYB	35401	15514072 (within);19841231 (within)
ARS-BFGL-NGS-38482	20	35479220	2.85725e-10	1.01406e-07	Both	ENSBTAG00000006697	RICTOR	within	15514072 (within)
Hapmap39660-BTA-50453	20	35639448	2.04976e-11	2.18462e-09	Both	ENSBTAG00000033107	OSMR	51262	15514072 (within)
BTB-01912756	20	36152608	1.56105e-07	NA	fGWAS-C	ENSBTAG00000019595	EGFLAM	within	15514072 (within)
ARS-BFGL-NGS-13317	20	36290931	1.68166e-13	3.84721e-12	Both	ENSBTAG00000019595	EGFLAM	112459	15514072 (within)
BovineHD2000010451	20	36416315	1.28362e-08	5.75672e-09	Both	ENSBTAG00000044244	SNORA17	54320	15514072 (within)
BovineHD2000010588	20	36923489	3.4069e-15	2.89071e-14	Both	ENSBTAG00000033095	WDR70	within	15514072 (within)
BTB-00782435	20	37264477	1.77986e-13	1.9615e-11	Both	ENSBTAG00000000579	NIPBL	within	15514072 (within)
BTA-13793-rs29018751	20	37297072	8.75262e-14	9.41176e-12	Both	ENSBTAG00000000579	NIPBL	within	15514072 (within)
BTB-01842107	20	37374576	4.16684e-13	3.30965e-11	Both	ENSBTAG00000000579	NIPBL	70683	15514072 (within)
Hapmap38412-BTA-50496	20	37468100	2.17264e-14	1.26875e-12	Both	ENSBTAG00000047208	NA	7917	15514072 (within)
BTB-01565998	20	37915840	1.09434e-07	NA	fGWAS-C	ENSBTAG00000008430	RANBP3L	49236	15514072 (within)
ARS-BFGL-NGS-91540	20	38397256	1.10392e-10	1.29571e-08	Both	ENSBTAG00000023529	SPEF2	7438	15514072 (within)
BovineHD2000010960	20	38425311	1.84763e-09	7.90422e-08	Both	ENSBTAG00000023529	SPEF2	within	15514072 (within)
BTB-01189967	20	38453649	1.18789e-07	NA	fGWAS-C	ENSBTAG00000023529	SPEF2	within	15514072 (within)
ARS-BFGL-NGS-8545	20	38487130	1.64865e-07	NA	fGWAS-C	ENSBTAG00000023529	SPEF2	within	15514072 (within)
BovineHD2000011440	20	40001507	6.96636e-07	NA	fGWAS-C	ENSBTAG00000012558	ADAMTS12	within	15514072 (451477)
BovineHD2000011461	20	40068463	2.7765e-08	NA	fGWAS-C	ENSBTAG00000012558	ADAMTS12	within	15514072 (518433)
BTB-01410122	20	40728408	2.70115e-08	1.66646e-07	Both	ENSBTAG00000007665	NPR3	238674	15514072 (1178378)
BovineHD2000012163	20	42304681	2.0507e-07	NA	fGWAS-C	ENSBTAG00000012992	CDH6	within	21831322 (1745790)
BovineHD2000012572	20	44164646	5.01486e-09	3.28748e-09	Both	ENSBTAG00000040572	NA	174397	21831322 (77017)
BovineHD2000012588	20	44274036	8.1115e-11	1.4503e-09	Both	ENSBTAG00000040572	NA	65007	21831322 (186407)
Hapmap50991-BTA-50645	20	44296630	2.18267e-09	2.24277e-07	Both	ENSBTAG00000040572	NA	42413	21831322 (209001)
BovineHD2000012619	20	44351953	8.82293e-11	2.96847e-09	Both	ENSBTAG00000040572	NA	12531	21831322 (264324)
BTB-00785931	20	45775101	1.00212e-09	1.66646e-07	Both	ENSBTAG00000043184	U6	360597	22449276 (1059188)
BovineHD2000012979	20	45841760	7.0507e-11	2.8207e-09	Both	ENSBTAG00000043184	U6	427256	22449276 (992529)
BovineHD2000012985	20	45867016	5.95883e-11	7.80769e-09	Both	ENSBTAG00000043184	U6	452512	22449276 (967273)
